# Supplementary material for: Enhanced antibody-antigen structure prediction from molecular docking using AlphaFold2
Source: Sci Rep. 2023 Sep 13;13:15107. doi: 10.1038/s41598-023-42090-5 (PMC10499836; doi:10.1038/s41598-023-42090-5)
Supplement: Supplementary file 2 — Supplementary Information 2. [file 41598_2023_42090_MOESM2_ESM.xlsx]

## Sheet: Bound and unbound
PDB code	* indicates indicates presence of unbound representatives in the protein-protein benchmark version 5.0
1adq
1ahw
1bj1	*
1bql
1bvk	*
1dqj	*
1e6j	*
1egj
1eo8
1fbi
1fe8
1fj1
1fns
1fsk
1h0d
1i9r	*
1iqd
1jhl
1jps	*
1jrh
1k4c	*
1kb5
1kxq	*
1lk3
1mlc	*
1nca	*
1nfd
1nsn	*
1oaz
1ors
1osp
1ots
1p2c
1pkq
1qfw	*
1r0a
1rjl
1sy6
1t03
1tpx
1tqb
1tzh
1tzi
1v7m
1vfb	*
1w72
1xiw
1yjd
1ynt
1yqv
1ztx
2adf
2aep
2aeq
2arj
2b2x
2bdn
2cmr
2dd8
2fd6	*
2fjg
2h8p
2h9g
2i9l
2j88
2nr6
2ny1
2ny7
2oz4
2q8b
2qqn
2r0l
2r56
2uzi
2vxq
2vxs
2vxt	*
2w9e	*
2wuc
2x7l
2xqy
2xra
2xtj
2xwt
2yc1
2ypv
2yss
2zch
3b2u
3b9k
3bdy
3bgf
3bn9
3cvh
3d85
3d9a
3ehb
3eo1	*
3eoa	*
3g04
3gbn
3gi9
3gjf
3grw
3hfm
3hi1
3hi6	*
3hmx	*
3i50
3idx
3iu3
3jwd
3k2u
3klh
3kr3
3ks0
3l5w
3l5x
3l95
3ld8
3lev
3liz
3ma9
3mj9
3mxw
3nfp
3nh7
3nps
3o2d
3p0y
3pgf
3pnw
3q1s
3q3g
3qwo
3r1g
3raj
3rkd
3ru8
3rvv
3rvw	*
3s35
3s37
3se9
3skj
3sm5
3so3
3sob
3t3p
3u30
3ubx
3uc0
3v6o
3v6z	*
3vg9
3w2d
3w9e
3wd5
3zkm
3ztn
4aei
4ag4
4al8
4am0
4bz1
4bz2
4cmh
4cni
4d9q
4d9r
4dkf
4dn4	*
4dvr
4ene
4f2m
4f3f
4ffy
4fp8
4fqj
4g3y
4g6j	*
4g6m	*
4g7v
4gms
4h88
4h8w
4hc1
4hcr
4hf5
4hfu
4hj0
4hlz
4ht1
4hwb
4i2x
4i3r
4i77
4i9w
4ij3
4j6r
4jpk
4jlr
4jpk
4jpw
4k94
4k9e
4kht
4ki5
4kuc
4kxz
4l5f
4lf3
4liq
4lmq
4lst
4lsu
4lvh
4lvn
4m5z
4mwf
4np4
4o58
4ogy
4oii
4okv
4olz
4ot1
4u0r
4u1g
4u6h
4u6v
